# Supplementary material for: Characterization of bovine (Bos taurus) imprinted genes from genomic to amino acid attributes by data mining approaches
Source: PLoS One. 2019 Jun 6;14(6):e0217813. doi: 10.1371/journal.pone.0217813 (PMC6553745; doi:10.1371/journal.pone.0217813)
Supplement: S1 Table — (XLSX) [file pone.0217813.s001.xlsx]

## Sheet: raw dataset
		S1 Table. Initial dataset (Raw dataset)
exonCount	intronCount	GC genes	GC exons	GC first exone	GC introns	difference GC exons introns	GC first intron	GC 3UTR	GC 5UTR	GC 1kbdwn	GC 10kbdwn	GC 100kbdwn	GC 1kbup	GC 10kbup	GC 100kbup	Seqlength	length first exone	length first exone kb	length first intron	length first intron kb	CpGi gene	CpGi gene/kb	CpGn gene	CpGn gene/kb	CpG gene length	Avg CpG gene length	CpGi 3UTR	CpGn 3UTR	CpG 3UTR length	Avg CpG 3UTR length	CpGi 5UTR	CpGn 5UTR	CpG 5UTR length	Avg CpG 5UTR length	CpGi exnos	CpGn exons	CpG exons length	Avg CpG exons length	CpGi introns	CpGn introns	CpG introns length	Avg CpG introns length	CpGi 1kbDwn	CpGn 1kbDwn	CpG 1kb Dwn length	Avg CpG 1kb Dwn length	CpGi 10kbDwn	CpGn 10kbDwn	CpG 10kbDwn length
24	23	41.7438	46.81	42.46	38.31	8.5	38.33	37.66	70.59	38.26	40.44	40.75	56.24	43.25	39.77	129.344	248	0.248	466	0.466	1	0.00773132	87	0.672625	805	805	0	0	0	0	1	87	805	805	1	87	805	805	1	87	805	805	0	0	0	0	0	0	0
5	4	42.0992	47.77	41.21	41.67	6.1	43.83	46.141	58.33	43.76	40.29	40.82	34.27	38.64	39.8	101.864	198	0.198	33627	33.627	1	0.00981701	15	0.147255	237	237	0	8	98	94	0	0	0	0	0	0	0	0	1	15	237	237	0	0	0	0	0	0	0
15	14	39.3875	42.42	45	38.8	3.62	39.6	35.29	63.0255	33.87	36.59	39.4	33.37	39.75	39.04	34.675	119	0.119	4981	4.981	0	0	0	0	0	0	0	0	0	0	0	0	0	0	0	0	0	0	0	0	0	0	0	0	0	0	0	0	0
4	3	42.1993	51.2	41.09	44.16	7.04	41.66	37.49	55.14	32.07	38.18	39.86	41.86	42.35	40.26	65.756	2250	2.25	58185	58.185	1	0.0152077	42	0.638725	448	448	0	0	0	0	1	42	448	448	1	42	448	448	1	42	448	448	0	0	0	0	0	0	0
20	19	43.9897	53.53	45.81	45.38	8.15	45.18	46.141	41.82	62.24	46.12	42.57	46.45	44.28	45.62	156.467	154	0.154	5751	5.751	3	0.0191734	75	0.479334	333	111	0	8	98	94	0	0	0	0	3	75	333	111	2	35	225	112	1	40	0	0	1	40	549
5	4	41.3637	46.33	66.67	30	16.33	42.72	34.22	63.0255	40.38	40.33	39.8	54.45	39.76	41.83	11.597	47	0.047	2731	2.731	1	0.0862292	47	4.05277	513	513	0	0	0	0	1	48	494	490	1	47	513	513	1	47	513	513	0	0	0	0	0	0	0
7	6	66.3921	58.57	57.82	68.79	10.22	71.14	58.48	63.0255	59.24	63.33	56.9	65.43	62.25	55.42	6.169	587	0.587	148	0.148	0	0	0	0	0	0	0	0	0	0	1	48	494	490	0	0	0	0	0	0	0	0	0	0	0	0	3	143	16710
8	7	35.8836	44.2	34.37	34.89	9.31	31.32	30.91	63.0255	40.46	39.17	37.53	34.97	37.47	37.92	39.078	1032	1.032	4242	4.242	0	0	0	0	0	0	0	0	0	0	0	0	0	0	0	0	0	0	0	0	0	0	0	0	0	0	0	0	0
3	2	40.79	60.54	69.91	40.11	20.43	72.92	46.141	63.0255	34	39.06	43.04	53.2	44.62	40.91	17.64	318	0.32	96	0.096	1	0.0566893	65	3.68481	826	826	0	8	98	94	1	48	494	490	1	65	826	826	1	65	826	826	0	0	0	0	0	0	0
7	6	46.79	56.59	60.15	46.41	10.18	45.57	60.74	78.62	55.3	48.45	50.24	48.4	42.85	44.96	55.33	930	0.93	239	0.239	1	0.0180734	70	1.26514	678	678	0	0	0	0	0	0	0	0	1	70	678	678	1	70	678	678	0	0	0	0	1	58	644
14	13	48.08	56.85	64.95	47.89	8.96	45.59	46.141	63.0255	58	51.5	47.83	68.5	55.57	45.09	92.91	96	0.1	50841	50.841	1	0.0107631	111	1.1947	986	986	0	0	0	0	1	48	494	490	1	111	986	986	1	111	986	986	0	0	0	0	1	44	324
22	21	45.31	55.36	81.23	44.59	10.77	42.03	35.22	83.14	43.7	42.6	43.21	49.2	43.35	42.18	53.82	260	0.26	10388	10.388	1	0.0185805	81	1.50502	741	741	0	0	0	0	1	81	741	741	1	81	741	741	1	81	741	741	0	0	0	0	0	0	0
11	10	51.41	59.69	71.12	49.34	10.35	66.83	57.06	70.26	50.1	45.92	50.62	57.8	47.52	46.28	13.89	186	0.19	199	0.199	1	0.0719942	140	10.0792	1374	1374	0	0	0	0	1	140	1374	1374	1	140	1374	1374	1	140	1374	1374	0	0	0	0	0	0	0
9	8	37.9	47.32	50	37	10.32	35.79	40.14	51	42.9	37.8	37.72	41.9	40.71	37.59	16.68	91	0.09	5457	5.457	0	0	0	0	0	0	0	0	0	0	0	0	0	0	0	0	0	0	0	0	0	0	0	0	0	0	0	0	0
7	6	54.72	59.61	51.56	54.01	5.6	73.98	53.32	68.29	56.9	50.47	41.08	56.6	50.91	42.96	5.99	224	0.22	57	0.057	1	0.166945	95	15.8598	969	969	0	0	0	0	1	95	969	969	1	95	969	969	1	95	969	969	0	0	0	0	1	43	415
2	1	51.12	59.08	60.66	48.83	10.25	48.83	55.74	70.59	58.5	56.91	50.34	49	59.08	50.97	2.68	243	0.24	2056	2.056	1	0.373134	32	11.9403	294	294	0	0	0	0	1	32	294	294	1	32	294	294	0	0	0	0	0	0	0	0	1	121	1270
8	7	43.08	50.09	41.76	43.06	7.03	42.39	38.89	57.28	45.7	41.86	41.52	41.4	45.59	46.3	466.06	1352	1.35	5934	5.934	0	0	0	0	0	0	0	0	0	0	0	0	0	0	0	0	0	0	0	0	0	0	0	0	0	0	0	0	0
5	4	49.72	58.04	62.71	48.23	9.81	46.08	63.38	53.57	49.2	55.34	47.79	61.7	60.25	49.89	6.36	235	0.24	93	0.093	0	0	0	0	0	0	0	0	0	0	0	0	0	0	0	0	0	0	0	0	0	0	0	0	0	0	1	41	482
1	0	55.32	54.74	54.74	47.1537	8.15481	49.0806	46.141	55.32	55.4	45.35	38.95	57	52.64	47.18	0.094	94	0.09	6529	6.52954	1	10.6383	54	574.468	505	505	0	8	98	94	1	54	505	505	1	54	505	505	1	75	851	569	1	54	505	505	2	84	764
4	3	58.66	62.65	65.79	58.43	4.22	60.7	56.3	76	46.8	49.85	49.34	59.6	51.78	53.91	6.42	151	0.15	1926	1.926	1	0.155763	164	25.5452	2107	2107	0	0	0	0	1	164	2107	2107	1	164	2107	2107	1	164	2107	2107	0	0	0	0	0	0	0
9	8	40.53	50.33	59.02	47.24	3.09	46.41	46.141	63.0255	48.7	45.49	40.34	38.6	38.21	39.69	79.04	1329	1.33	9932	9.932	1	0.0126518	19	0.240385	222	222	0	8	98	94	0	0	0	0	0	0	0	0	1	19	222	222	0	0	0	0	0	0	0
4	3	39.87	41.16	36.28	40.07	1.09	35.93	36.02	63.0255	42.9	44.85	42.03	35.8	43.37	38.24	8.49	724	0.72	838	0.838	0	0	0	0	0	0	0	0	0	0	1	48	494	490	0	0	0	0	0	0	0	0	0	0	0	0	0	0	0
5	4	44.72	58.32	71.71	44.49	13.83	74.12	43.58	74.56	48.9	41.28	48.17	51.6	46.64	44.98	27.18	151	0.15	85	0.085	1	0.0367918	86	3.16409	780	780	0	0	0	0	1	86	780	780	1	86	780	780	1	86	780	780	0	0	0	0	0	0	0
17	16	38	43.34	70.89	37.68	5.66	41.2	32.89	78.95	40.8	48.49	45.28	48.3	43.23	46.56	30.68	157	0.16	1874	1.874	1	0.0325945	72	2.34681	617	617	0	0	0	0	1	72	617	617	1	72	617	617	1	72	617	617	0	0	0	0	1	228	1671
3	2	50.04	52.38	52.5	49.91	2.47	48.23	51.26	40.85	47.2	46.11	48.18	44.1	40.04	48.2	16.41	599	0.6	6536	6.536	0	0	0	0	0	0	0	0	0	0	0	0	0	0	0	0	0	0	0	0	0	0	0	0	0	0	0	0	0
7	6	57.51	56.46	52.7	55.77	0.69	59.72	63.51	63.0255	57.6	46.11	53.69	49.6	58.67	49.43	5.5	73	0.07	288	0.288	0	0	0	0	0	0	0	0	0	0	1	48	494	490	0	0	0	0	0	0	0	0	1	24	252	252	2	77	767
18	17	42.16	51.28	58.52	42.06	9.22	40.68	46.141	58.68	44.4	40.02	41.28	46.5	42.01	41.47	255.97	486	0.49	28988	28.988	1	0.00390671	20	0.0781342	252	252	0	8	98	94	1	20	252	252	0	0	0	0	0	0	0	0	0	0	0	0	0	0	0
1	0	50	50.6	50.6	47.1537	8.15481	49.0806	50	63.0255	34.6	37.96	40.31	45.5	41.33	36.67	0.082	82	0.08	6529	6.52954	0	0	0	0	0	0	0	0	0	0	1	48	494	490	0	0	0	0	1	75	851	569	0	0	0	0	0	0	0
4	3	55.37	63.75	60.53	55.16	8.59	57.31	60.95	63.0255	48.6	51.74	44.88	51.8	48.81	50.25	12.37	303	0.3	2177	2.177	3	0.242522	208	16.8149	2185	728	2	120	1263	631	1	48	494	490	2	120	1263	632	2	188	1959	979	0	0	0	0	2	107	1031
1	0	59.42	58.57	58.57	47.1537	8.15481	49.0806	59.42	63.0255	53.3	41.52	41.02	48.1	41.69	43.65	0.069	69	0.07	6529	6.52954	1	14.4928	69	1000	844	844	1	69	844	844	1	48	494	490	1	69	844	844	1	75	851	569	1	69	844	844	1	69	844
6	5	49.62	56.44	67.47	48.31	8.13	48.53	36.51	60.4	35.2	46.44	49.17	38.8	39.86	46.73	3.59	82	0.08	1768	1.768	1	0.278552	35	9.7493	352	352	0	0	0	0	1	35	35	352	1	35	352	352	1	35	352	352	0	0	0	0	0	0	0
5	4	62.29	61.83	60	64.8	2.97	61.94	54.93	63.0255	59.7	53.18	47.05	52.462	37.12	47.42	16.68	74	0.07	155	0.155	0	0	0	0	0	0	0	0	0	0	1	48	494	490	0	0	0	0	0	0	0	0	0	0	0	0	0	0	0
1	0	50.59	50.57	50.57	47.1537	8.15481	49.0806	38	63.0255	43.4	43.76	40.61	70.3	47.92	40.13	3.75	3750	3.75	6529	6.52954	1	0.266667	303	80.8	2931	2931	0	0	0	0	1	48	494	490	1	303	2931	2931	1	75	851	569	0	0	0	0	0	0	0
12	11	49.21	53.65	44.98	48.62	5.03	64.94	41.46	75	52.8	44.63	44.75	54.3	42.06	42.47	5.24	457	0.46	687	0.687	1	0.19084	92	17.5573	955	955	0	0	0	0	1	92	955	955	1	92	955	955	1	92	955	955	0	0	0	0	1	34	350
7	6	42.87	53.04	62.5	42.38	10.66	41.75	48.7	70.59	51.5	46.23	40.69	55.4	58.09	55.74	19.52	71	0.07	9423	9.423	1	0.0512295	71	3.6373	683	683	0	0	0	0	1	71	683	683	1	71	683	683	1	71	683	683	0	0	0	0	0	0	0
2	1	48.64	48.85	48.48	38.46	10.39	38.46	46.141	63.0255	43.6	43.94	46.77	41	46.44	48.19	1.69	32	0.03	78	0.078	0	0	0	0	0	0	0	8	98	94	1	48	494	490	0	0	0	0	0	0	0	0	0	0	0	0	1	72	704
8	7	59.88	59.15	44.78	60.09	0.94	56.73	44.91	83.93	67.4	66.07	55.88	66.4	52.12	60.47	7.36	200	0.2	165	0.165	3	0.407609	288	39.1304	3097	1032	1	78	1040	1040	1	160	1406	1406	3	288	3097	1032	3	288	3097	1032	1	20	276	276	5	222	2021
4	3	43.51	58.58	46.2	42.62	15.96	70	43.51	72.73	40.9	42.11	39.41	59.1	43.23	43.1	23.47	2406	2.41	6490	6.49	1	0.0426076	135	5.75202	1244	1244	0	0	0	0	1	135	1244	1244	1	135	1244	1244	1	135	1244	1244	0	0	0	0	0	0	0
15	14	45.64	52.59	74.68	45.11	7.48	66.38	37.25	76	49.4	42.1	44.39	46	40.24	37.94	30.32	78	0.08	351	0.351	1	0.0329815	56	1.84697	602	602	0	0	0	0	1	56	602	602	1	56	602	602	1	56	602	602	0	0	0	0	0	0	0
11	10	57.38	63.08	56.93	56.34	6.74	65.27	52.49	78.57	57.4	61.51	59.17	65.5	42.66	49.92	8.64	1406	1.41	743	0.743	1	0.115741	117	13.5417	935	935	0	0	0	0	1	117	935	935	1	117	935	935	1	117	935	935	1	57	702	702	2	192	2163
6	5	44.5	54.83	57.58	44.11	10.72	41.19	46.27	55.86	53.4	53.44	46.77	63.3	53.95	52.92	32.8	263	0.26	437	0.437	1	0.0304878	66	2.0122	713	713	0	0	0	0	1	66	713	713	1	66	713	713	0	0	0	0	0	0	0	0	1	40	412
4	3	40.8	41.69	54.49	40.94	0.75	40.89	37.66	50	43.3	39.47	41.51	64.3	43.87	37.77	11.87	155	0.16	4133	4.133	1	0.084246	164	13.8163	1880	1880	0	0	0	0	1	164	1880	1880	1	164	1880	1880	0	0	0	0	0	0	0	0	0	0	0
18	17	36.39	43.15	57.14	36.04	7.11	68.65	26.92	28.57	30.1	38.13	38.85	51.7	44.35	40.81	24.77	27	0.03	185	0.185	1	0.0403714	68	2.74526	693	693	0	0	0	0	1	68	693	693	1	68	693	693	1	68	693	693	0	0	0	0	1	101	1152
13	12	52.35	64.02	73.83	51.29	12.73	64.36	57.58	72.28	49.3	50.17	50.72	66	55.48	47.28	19.98	148	0.15	564	0.564	1	0.0500501	46	2.3023	480	480	0	0	0	0	0	0	0	0	1	46	480	480	1	46	480	480	0	0	0	0	0	0	0
1	0	56.67	53.1864	55.325	47.1537	8.15481	49.0806	56.67	63.0255	60.1	51.57	45.57	66.4	59.29	52.95	0.09	90	0.09	6529	6.52954	0	0	0	0	0	0	0	0	0	0	1	48	494	490	0	0	0	0	1	75	851	569	0	0	0	0	2	108	1237
10	9	53.31	56.38	64.63	50.52	5.86	48.31	56.53	71.43	53.4	49.66	50.91	52.7	44.58	47.85	4.52	297	0.3	1411	1.411	1	0.221239	51	11.2832	697	697	0	0	0	0	1	51	697	697	1	51	697	697	0	0	0	0	0	0	0	0	0	0	0
27	26	36.59	42.2	37.55	36.32	5.88	37.75	33.48	37.72	36.1	35.29	37.88	34.5	40.45	37.68	138.62	3663	3.66	1577	1.577	0	0	0	0	0	0	0	0	0	0	0	0	0	0	0	0	0	0	0	0	0	0	0	0	0	0	0	0	0
15	14	36.83	38.66	60.47	36.82	1.84	38.01	31.37	53.09	33.6	36.03	37.28	53.5	34.38	36.24	95.29	85	0.09	26225	26.225	1	0.0104943	42	0.44076	567	567	0	0	0	0	1	42	567	567	1	42	567	567	1	42	567	567	0	0	0	0	0	0	0
1	0	58.76	59.18	59.18	47.1537	8.15481	49.0806	46.141	58.76	56.8	54.75	52.91	55.6	57	51.85	0.097	97	0.1	6529	6.52954	0	0	0	0	0	0	0	8	98	94	1	48	494	490	0	0	0	0	1	75	851	569	0	0	0	0	2	109	941
16	15	50.78	58.93	55.88	49.16	9.77	45	50.19	57.89	51.2	47.28	41.56	50.3	43.39	46.55	14.17	33	0.03	2198	2.198	0	0	0	0	0	0	0	0	0	0	0	0	0	0	0	0	0	0	0	0	0	0	0	0	0	0	0	0	0
2	1	51.02	48.82	50.97	53.71	4.89	53.71	46.9	50.55	49.3	50.23	45.54	55.5	44.88	45.15	1.12	413	0.41	458	0.458	0	0	0	0	0	0	0	0	0	0	0	0	0	0	0	0	0	0	0	0	0	0	0	0	0	0	0	0	0
8	7	51.51	58.77	52.36	51.2	7.57	52.29	52.66	66.04	53.9	41.58	47.69	64.1	60.33	57.66	34.11	2178	2.18	573	0.573	1	0.0293169	155	4.54412	1207	1207	0	0	0	0	2	229	1965	983	1	155	1207	1207	1	155	1207	1207	0	0	0	0	0	0	0
13	12	43.09	52.9	75.33	42.64	10.26	43.8	44.23	67.12	45.1	41.88	42.11	53.5	47.98	45.43	59.3	149	0.15	3122	3.122	1	0.0168634	74	1.24789	758	758	0	0	0	0	1	155	1207	1207	1	74	758	758	1	74	758	758	0	0	0	0	0	0	0
1	0	42.45	42.48	42.48	47.1537	8.15481	49.0806	30.67	63.0255	35.9	37.52	38.44	44.7	48.77	41.58	2.37	2372	2.37	6529	6.52954	1	0.421941	19	8.01688	248	248	0	0	0	0	1	48	494	490	1	19	248	248	1	75	851	569	0	0	0	0	0	0	0
33	32	39.78	43.17	51.91	39.78	3.39	41.35	33.03	53.69	31.7	39.3	40.37	43.8	42.77	41.74	124.16	130	0.13	15739	15.739	0	0	0	0	0	0	0	0	0	0	0	0	0	0	0	0	0	0	0	0	0	0	0	0	0	0	0	0	0
6	5	59.96	61.23	56.53	64.52	3.29	67.26	53.97	63.0255	60	58.58	53.3	61.3	55.06	56	2.7	558	0.56	92	0.092	0	0	0	0	0	0	0	0	0	0	1	48	494	490	0	0	0	0	0	0	0	0	0	0	0	0	2	72	877
1	0	80.7	81.03	81.03	47.1537	8.15481	49.0806	46.141	80.7	39	40.05	38.99	54.9	46.26	40.18	0.057	57	0.06	6529	6.52954	0	0	0	0	0	0	0	8	98	94	0	0	0	0	0	0	0	0	1	75	851	569	1	43	330	330	1	43	330
8	7	38.675	41.66	23.96	38.54	3.12	49.0806	36.6	52.3	33.1	41.5	40.8	50.4	40.7	40.8	85.711	95	0.1	100	0.1	1	0.0116671	73	0.851699	638	638	0	0	0	0	0	0	0	0	1	73	638	638	1	73	638	638	0	0	0	0	0	0	0
6	5	51.9616	57.82	54.05	51.41	6.41	46.64	52	77.1	56.9	47.4	43.6	55.7	41.8	46.1	28.955	2186	2.19	2904	2.904	2	0.0690727	83	2.86652	1000	500	0	0	0	0	1	64	743	743	2	83	1000	500	0	0	0	0	0	0	0	0	0	0	0
15	14	55.1354	61.14	64.49	54.75	6.39	52.5	63.5	67.3	60.1	55.8	51.5	51.8	42.5	43.2	40.541	106	0.11	17808	17.808	2	0.0493328	113	2.7873	1342	671	0	0	0	0	1	84	998	998	2	113	1342	671	3	142	1686	562	0	0	0	0	0	0	0
2	1	53.4241	58.88	54.19	41.82	17.06	52	54.1	58.4	50.8	48.3	38.6	57.4	51	46.4	7.887	2038	2.04	5389	5.389	0	0	0	0	0	0	0	0	0	0	0	0	0	0	0	0	0	0	0	0	0	0	0	0	0	0	0	0	0
3	2	53.5121	64.58	64.53	49.06	15.52	39.9	46.141	63.0255	56.3	44.9	41.1	61.4	46.9	42.2	4.996	264	0.26	2185	2.185	2	0.40032	359	71.8575	4442	2221	0	8	98	94	1	48	494	490	2	359	4442	2221	2	359	4442	2221	1	74	874	874	1	74	874
6	5	45.5266	51.02	54.88	45.3	5.72	45	47.5	63.0255	47.6	46.5	46.1	44	49.8	45.2	51.582	81	0.08	4793	4.793	0	0	0	0	0	0	0	0	0	0	0	0	0	0	0	0	0	0	0	0	0	0	0	0	0	0	1	74	874
13	12	49.8721	57.34	60.56	46.32	11.02	49.8	62	87.5	46.2	44.2	36.7	57	42.2	40.2	18.003	70	0.07	5272	5.272	1	0.0555463	26	1.4442	218	218	0	0	0	0	0	0	0	0	1	26	218	218	2	52	436	218	0	0	0	0	0	0	0
1	0	51.9481	51.95	51.95	47.1537	8.15481	49.0806	51.9	63.0255	31	37.7	43.6	41.2	41.7	43.8	0.076	76	0.08	6529	6.52954	0	0	0	0	0	0	0	0	0	0	1	48	494	490	0	0	0	0	1	75	851	569	0	0	0	0	0	0	0
6	5	39.0663	40.5	35.38	38.61	1.89	42.2	37.7	52.8	33.4	38.7	41.5	41.8	41.2	39.7	7.86	211	0.21	1511	1.511	0	0	0	0	0	0	0	0	0	0	0	0	0	0	0	0	0	0	0	0	0	0	0	0	0	0	0	0	0
2	1	49.0656	54.33	48.32	49.29	5.04	49.3	43.6	60.3	46.3	48.3	42.2	59.1	45.2	42.2	13.216	3668	3.67	9491	9.491	1	0.0756659	91	6.88559	1130	1130	0	0	0	0	0	0	0	0	1	91	1130	1130	1	91	1130	1130	0	0	0	0	1	25	256
11	10	44.7956	57.2	70.99	43.7	13.5	42.4	48.2	63.0255	49.7	44.7	42.7	46.1	40.4	39.6	72.936	1564	1.56	27509	27.509	1	0.0137107	187	2.56389	1706	1706	0	0	0	0	1	48	494	490	1	187	1706	1706	0	0	0	0	0	0	0	0	0	0	0
12	11	38.4078	44.53	64.93	37.93	6.6	59.6	32.6	61.8	31.5	34.8	37.4	46.5	40.6	37.2	10.45	133	0.13	348	0.348	1	0.0956938	63	6.02871	620	620	0	0	0	0	1	63	620	620	1	63	620	620	1	63	620	620	0	0	0	0	0	0	0
17	16	58.4919	62.73	51.96	56.29	6.44	56.3	50.1	55.8	53.5	47.4	41.1	53.3	49.9	43.9	8.513	865	0.87	150	0.15	0	0	0	0	0	0	0	0	0	0	0	0	0	0	0	0	0	0	0	0	0	0	0	0	0	0	0	0	0
29	28	38.1971	39.93	31.72	38.12	1.81	37.7	31.6	39.8	41.8	43.2	40.4	37.8	39	41.5	100.864	2546	2.55	9369	9.369	0	0	0	0	0	0	0	0	0	0	0	0	0	0	0	0	0	0	0	0	0	0	0	0	0	0	0	0	0
2	1	36.9341	39.84	39.11	27.23	12.61	27.3	31.7	44.2	39.4	39.1	38.3	33.1	35.4	37	5.146	3548	3.55	1010	1.01	0	0	0	0	0	0	0	0	0	0	0	0	0	0	0	0	0	0	0	0	0	0	0	0	0	0	0	0	0
1	0	47.9841	47.98	47.98	47.1537	8.15481	49.0806	46.8	55.4	34.9	36	38	45.1	37.8	37.9	1.512	1512	1.51	6529	6.52954	0	0	0	0	0	0	0	0	0	0	0	0	0	0	0	0	0	0	1	75	851	569	0	0	0	0	0	0	0
5	4	43.7026	49.46	70.07	43.73	5.73	44.2	26.2	70.7	42.5	37.4	39.9	61.3	40.2	41.1	32.509	136	0.14	28278	28.278	1	0.0307607	195	5.99834	1897	1897	0	0	0	0	1	195	1897	1897	1	195	1897	1897	1	195	1897	1897	0	0	0	0	0	0	0
2	1	69.6763	62.39	66.15	73.58	11.19	73.7	46.141	66.7	53.6	58.6	51.1	59.7	47.7	53.5	0.586	129	0.13	371	0.371	1	1.70648	47	80.2048	713	713	0	8	98	94	1	47	713	713	2	94	1426	713	1	47	713	713	0	0	0	0	1	83	793
1	0	45.4908	45.49	45.49	47.1537	8.15481	49.0806	38	37.4	35.5	38.6	39.3	37	40.1	40	1.252	1252	1.25	6529	6.52954	0	0	0	0	0	0	0	0	0	0	0	0	0	0	0	0	0	0	1	75	851	569	0	0	0	0	0	0	0
2	1	45.0469	44.21	44.21	44.41	0.2	44.8	38.6	60.7	39.4	40.9	40.7	46.3	44.4	41.3	40.556	4729	4.73	35274	35.274	1	0.0246573	116	2.86024	1257	1257	0	0	0	0	0	0	0	0	1	116	1257	1257	1	116	1257	1257	0	0	0	0	0	0	0
4	3	52.2218	55.88	62.18	50.71	5.17	48.1	50.8	64.8	34.6	45	43.2	70.2	45.6	44	7.088	311	0.31	2820	2.82	2	0.282167	141	19.8928	1462	731	0	0	0	0	1	108	1067	1067	2	141	1462	731	1	108	1067	1067	0	0	0	0	0	0	0
4	3	55.4012	56.12	53.85	55.25	0.87	57	49.2	57.6	53.5	49.9	50.5	46.4	53	50.5	1.943	51	0.05	141	0.141	0	0	0	0	0	0	0	0	0	0	0	0	0	0	0	0	0	0	0	0	0	0	0	0	0	0	1	19	205
11	10	48.8568	64.99	72.55	46.09	18.9	55.2	46.141	60.8	60.9	53.9	48.9	56.8	42.8	45.9	13.207	50	0.05	298	0.298	1	0.0757174	84	6.36026	996	996	0	8	98	94	0	0	0	0	3	252	2988	996	2	168	1992	996	0	0	0	0	0	0	0
14	13	50.6012	54.25	48.15	49.84	4.41	44.3	66.9	50	51.4	49.6	51.6	48.2	45.3	44.7	12.058	26	0.03	340	0.34	0	0	0	0	0	0	0	0	0	0	0	0	0	0	0	0	0	0	0	0	0	0	0	0	0	0	1	53	637
15	14	36.8815	40.81	75.07	36.65	4.16	42	27.6	77.9	33	36.1	37.6	44.8	40.8	37.6	50.157	344	0.34	9287	9.287	1	0.0199374	76	1.51524	712	712	0	0	0	0	1	76	712	712	1	76	712	712	1	76	712	712	0	0	0	0	0	0	0
1	0	51.4286	51.43	51.43	47.1537	8.15481	49.0806	51.4	63.0255	45.8	47	44.8	58.4	52.5	45.4	0.069	69	0.07	6529	6.52954	0	0	0	0	0	0	0	0	0	0	1	48	494	490	0	0	0	0	1	75	851	569	0	0	0	0	0	0	0
9	8	37.5456	33.27	33.27	37.28	4.01	38.6	30.1	66.7	44.9	38.6	38.1	45.8	40	38.4	104.57	507	0.51	11564	11.564	0	0	0	0	0	0	0	0	0	0	0	0	0	0	0	0	0	0	0	0	0	0	0	0	0	0	0	0	0
17	16	58.2183	62.07	62.07	58.45	3.62	62.5	62.9	55.9	55.4	56.6	54	53.2	52.6	44.6	5.578	376	0.38	175	0.175	1	0.179276	73	13.0871	743	743	0	0	0	0	1	73	743	743	2	146	1486	743	2	146	1486	743	0	0	0	0	1	116	991
6	5	40.5339	38.4	38.4	38.8	0.4	49.0806	43.8	52.1	42.6	39.6	38.9	41.4	40.2	39.3	6.668	1590	1.59	114	0.114	0	0	0	0	0	0	0	0	0	0	0	0	0	0	0	0	0	0	0	0	0	0	0	0	0	0	0	0	0
24	23	57.9431	57.46	53.72	57.92	0.46	63.2	53.6	79.2	57.3	63.3	58.2	63.4	52.3	46.1	79.274	1395	1.4	990	0.99	13	0.163988	437	5.51253	5139	395	1	28	421	421	1	123	1093	1093	4	253	2726	681	13	460	5324	409	0	0	0	0	2	116	1571
7	6	48.1719	48.61	46.24	47.22	1.39	46.7	46.141	63.0255	40.2	38.9	38.4	37.6	41.1	38	1.658	185	0.19	391	0.391	0	0	0	0	0	0	0	8	98	94	1	48	494	490	0	0	0	0	0	0	0	0	0	0	0	0	0	0	0
16	15	58.0332	56.94	70.67	58.2	1.26	55.3	50	66.7	55.2	55.3	49.2	60.1	53.9	42.8	7.219	149	0.15	281	0.281	1	0.138523	140	19.3933	1946	1946	0	0	0	0	1	140	1946	1946	2	280	3892	1946	1	140	1946	1946	0	0	0	0	2	71	786
6	5	61.9304	64.81	82.61	62.01	2.8	62.8	50	63.0255	57.2	57.1	58.1	49.1	52.8	58.8	3.159	91	0.09	1501	1.501	1	0.316556	53	16.7775	373	373	0	0	0	0	1	48	494	490	1	53	373	373	1	53	373	373	1	74	763	763	2	113	1323
2	1	46.197	61.25	80.18	46.57	14.68	46.6	34.5	82.1	47	43.9	44.7	67.8	46	41.4	17.656	221	0.22	14152	14.152	2	0.113276	233	13.1966	2366	1183	0	0	0	0	1	182	1746	1746	2	233	2366	1183	1	182	1746	1746	0	0	0	0	0	0	0
6	5	59.0608	52.29	35.71	59.88	7.59	63.2	46.4	53.2	56.6	46.2	41.4	48.1	46.5	42.5	4.684	27	0.03	882	0.882	1	0.213493	362	77.2844	5706	5706	1	362	5706	5706	0	0	0	0	5	1810	28530	5706	5	1810	28530	5706	1	362	5706	5706	1	362	5706
1	0	43.4783	43.48	43.48	47.1537	8.15481	49.0806	46.141	43.5	46.6	43.7	42.4	58.9	45.5	42.1	0.068	68	0.07	6529	6.52954	0	0	0	0	0	0	0	8	98	94	0	0	0	0	0	0	0	0	1	75	851	569	0	0	0	0	0	0	0
3	2	60.6687	64.41	66.45	55.71	8.7	74.4	62.5	54.3	56	60.3	51.1	56	47.5	50.7	1.644	312	0.31	159	0.159	0	0	0	0	0	0	0	0	0	0	0	0	0	0	0	0	0	0	0	0	0	0	0	0	0	0	1	22	213
8	7	54.3721	53.87	39.47	54.82	0.95	55.9	47.8	44.8	44.7	43.6	41	49.8	50.6	53.2	13.368	113	0.11	768	0.768	4	0.299222	130	9.72472	1460	365	1	21	217	217	0	0	0	0	2	51	634	317	3	109	1243	414	0	0	0	0	0	0	0
12	11	50.6981	61.24	45.37	47.98	13.26	55.8	36.2	71.9	43.3	51.4	43.3	58.4	53.6	47.6	7.09	442	0.44	94	0.094	0	0	0	0	0	0	0	0	0	0	0	0	0	0	0	0	0	0	0	0	0	0	0	0	0	0	1	132	1279
1	0	41.5385	41.54	41.54	47.1537	8.15481	49.0806	41.5	63.0255	43.6	41.9	40.3	37.8	40.7	44.2	0.064	64	0.06	6529	6.52954	0	0	0	0	0	0	0	0	0	0	1	48	494	490	0	0	0	0	1	75	851	569	0	0	0	0	0	0	0
2	1	54.841	70.55	68.28	53.45	17.1	53.5	79	63.0255	62.2	61	57.7	62.4	59	52.8	24.426	1900	1.9	22229	22.229	2	0.08188	220	9.0068	2636	1318	1	182	2151	2151	1	48	494	490	2	220	2636	1318	1	38	485	485	1	182	2151	2151	3	267	3058
10	9	39.6787	52.14	44.36	38.55	13.59	37.8	43	81.8	34.2	44.1	48	44.4	45.3	48.9	24.647	407	0.41	11204	11.204	1	0.0405729	59	2.3938	608	608	0	0	0	0	1	59	608	608	1	59	608	608	1	59	608	608	0	0	0	0	0	0	0
13	12	60.4188	58.7	76.32	59.81	1.11	63.9	63.8	40	51.4	62.5	61.8	69.9	55.4	63.4	9.642	75	0.08	1055	1.055	4	0.414852	248	25.7208	2318	579	1	24	224	224	1	107	678	678	4	323	3192	798	3	224	2094	698	0	0	0	0	2	246	3170
1	0	52	52	52	47.1537	8.15481	49.0806	52	63.0255	46.3	53.6	51.1	57.7	54.6	53	0.074	74	0.07	6529	6.52954	0	0	0	0	0	0	0	0	0	0	1	48	494	490	0	0	0	0	1	75	851	569	0	0	0	0	1	24	302
2	1	37.2436	36.26	38.97	37.84	1.58	37.9	29.5	25	33.9	38.6	40.4	39.6	40.3	41.2	3.997	212	0.21	3190	3.19	0	0	0	0	0	0	0	0	0	0	0	0	0	0	0	0	0	0	0	0	0	0	0	0	0	0	0	0	0
3	2	53.4633	63.29	66.33	51.17	12.12	48.5	46.141	63.0255	47.6	45.5	46.3	58.3	47	51	5.745	492	0.49	2450	2.45	0	0	0	0	0	0	0	8	98	94	0	0	0	0	0	0	0	0	0	0	0	0	0	0	0	0	0	0	0
12	11	62.1226	60.1	63.48	62.3	2.2	55.3	59.3	63.0255	63	61.8	51.3	57.7	59.6	60.5	4.503	930	0.93	113	0.113	1	0.222074	214	47.5239	2308	2308	0	0	0	0	1	48	494	490	1	214	2308	2308	1	214	2308	2308	0	0	0	0	1	38	493
4	3	52.8275	67.97	75.83	46.42	21.55	79.3	66.9	80.7	64.3	52.5	55.4	47.3	45.7	45.6	40.141	119	0.12	318	0.318	3	0.0747366	162	4.03577	1446	482	0	0	0	0	1	117	967	967	3	250	2152	717	3	162	1446	482	0	0	0	0	1	118	919
8	7	55.0639	60.85	69.18	53.85	7	57.2	46.141	71.4	50.5	52.6	48.3	58.8	47.7	51.5	9.31	145	0.15	1712	1.712	2	0.214823	60	6.44468	598	299	0	8	98	94	0	0	0	0	2	60	598	299	2	68	546	273	0	0	0	0	0	0	0
13	12	43.6257	47.68	31.84	43.63	4.05	43.1	30.9	56.4	37.1	41.8	41.9	54.5	39.6	42.9	90.205	602	0.6	2089	2.089	1	0.0110859	22	0.243889	237	237	0	8	98	94	1	22	237	237	1	22	237	237	0	0	0	0	0	0	0	0	0	0	0
4	3	45.0743	57.3	58.4	45.3	12	41.6	50.52	57.59	45.5	44.2	42.6	45.6	40.3	40.2	17.428	124	0.12	6711	6.711	2	0.114758	74	4.24604	658	329	0	0	0	1	1	48	416	416	2	74	658	329	2	74	658	329	0	0	0	0	0	0	0
3	2	40.0307	49.8	47.9	40	9.8	40.3	46.141	63.0255	45.3	38.4	39.7	38.3	39.6	41.3	19.514	350	0.35	1741	1.741	0	0	0	0	0	0	0	8	98	94	1	48	494	490	0	0	0	0	0	0	0	0	0	0	0	0	0	0	0
12	11	36.905	43.2	32.1	36.4	6.8	35	30.62	69.23	36.3	37.3	38.1	48.9	39.5	39	14.894	420	0.42	347	0.347	1	0.0671411	68	4.5656	853	853	0	0	0	0	1	68	853	853	1	68	853	853	1	68	853	853	0	0	0	0	0	0	0
1	0	34.8837	34.9	34.9	47.1537	8.15481	49.0806	34.12	63.0255	38.6	44.2	45.6	47.3	42.3	45.9	0.085	85	0.09	6529	6.52954	0	0	0	0	0	0	0	0	0	0	1	48	494	490	0	0	0	0	1	75	851	569	0	0	0	0	0	0	0
4	3	44.4212	51.8	49.4	44	7.8	39.2	51.85	55.88	43.6	46.2	46.1	45.5	43.2	42.4	21.527	230	0.23	6241	6.241	0	0	0	0	0	0	0	0	0	0	0	0	0	0	0	0	0	0	0	0	0	0	0	0	0	0	0	0	0
6	5	41.4402	46	46.3	40.6	5.4	41.8	46.47	61.11	36.5	43.1	45.1	54.2	41.9	40.7	66.975	1586	1.59	33464	33.464	1	0.0149309	57	0.851064	733	733	0	0	0	0	1	57	733	733	1	57	733	733	1	57	733	733	0	0	0	0	0	0	0
28	27	45.1439	54.3	61.9	46.5	7.8	41.1	49.47	63.0255	44.7	39.2	46.2	45.9	42.3	41.6	112.947	117	0.12	1778	1.778	0	0	0	0	0	0	0	0	0	0	1	48	494	490	0	0	0	0	0	0	0	0	0	0	0	0	0	0	0
1	0	49.4382	49.4	49.4	47.1537	8.15481	49.0806	46.141	50	52.6	51.5	51.6	55.7	47.9	38.2	0.088	88	0.09	6529	6.52954	0	0	0	0	0	0	0	8	98	94	0	0	0	0	0	0	0	0	1	75	851	569	0	0	0	0	0	0	0
6	5	39.5791	55.2	44.6	39.9	15.3	38.6	42.89	68.13	35.8	42.7	46.9	55.5	44.7	48.2	35.102	2100	2.1	398	0.398	0	0	0	0	0	0	0	0	0	0	0	0	0	0	0	0	0	0	0	0	0	0	0	0	0	0	0	0	0
12	11	38.4872	47.4	81	36.2	11.2	39.1	33.64	74.43	36.8	36.1	38.2	52.9	41.4	39.2	104.743	225	0.23	49678	49.678	1	0.00954718	112	1.06928	894	894	0	0	0	0	1	112	894	894	1	112	894	894	1	112	894	894	0	0	0	0	0	0	0
1	0	54.9051	54.9	54.9	47.1537	8.15481	49.0806	46.88	58.82	35	41	41.6	43.4	40.6	42.3	0.631	631	0.63	6529	6.52954	0	0	0	0	0	0	0	0	0	0	0	0	0	0	0	0	0	0	1	75	851	569	0	0	0	0	0	0	0
3	2	51.4799	51.9	57.8	50.2	1.7	50	56.76	56.14	48.8	47.6	44.4	42.5	45.6	47.8	23.008	3856	3.86	9590	9.59	1	0.0434631	27	1.1735	281	281	0	0	0	0	1	27	281	281	1	27	281	281	1	27	281	281	0	0	0	0	0	0	0
5	4	54.2871	57.7	72.9	54.2	3.5	57.1	62.36	72.41	57.2	47.2	47.9	44.9	41.4	46.4	8.023	58	0.06	1793	1.793	0	0	0	0	0	0	0	0	0	0	0	0	0	0	0	0	0	0	0	0	0	0	0	0	0	0	0	0	0
6	5	58.0807	64.3	59.6	59.6	4.7	53.8	56.86	63.0255	55	61.5	53.6	65.6	58.5	57.2	6.168	1275	1.28	1254	1.254	2	0.324254	66	10.7004	696	348	1	47	435	435	0	0	0	0	2	66	696	348	2	66	696	348	0	0	0	0	4	190	2339
10	9	54.7829	62.6	61.5	58.1	4.5	62.3	58.08	69.16	61	58.8	57.3	67.1	59.7	55.3	24.963	238	0.24	785	0.785	3	0.120178	114	4.56676	1529	510	0	0	0	0	0	0	0	0	2	99	1327	663	2	95	1308	654	0	0	0	0	2	37	478
13	12	35.8093	40.6	64.8	33.1	7.5	40.5	27.78	78.95	34.7	37.2	41.6	49.6	40.8	46.4	75.809	124	0.12	404	0.404	1	0.013191	32	0.422113	302	302	0	0	0	0	1	32	302	302	1	32	302	302	0	0	0	0	0	0	0	0	0	0	0
16	15	55.9579	61.6	64.3	58.3	3.3	58.1	61.99	63.0255	48.8	57	55.2	58	48.4	55.1	27.752	455	0.46	1391	1.391	4	0.144134	138	4.97261	1795	449	1	31	352	352	1	48	494	490	4	138	1795	449	3	107	1443	481	0	0	0	0	1	34	267
16	15	59.3792	60	61.9	62.9	2.9	66.7	62.36	72.09	60.3	54.3	54.7	60.3	57.4	53.6	14.755	1436	1.44	89	0.089	2	0.135547	112	7.59065	1232	616	0	0	0	0	1	48	494	490	3	136	1495	498	2	112	1232	616	0	0	0	0	1	38	400
21	20	48.4482	54	53.1	47	7	52.7	46.141	76.47	43.4	48.3	51	49	48.8	43.6	9.343	340	0.34	147	0.147	1	0.107032	66	7.06411	679	679	0	0	0	0	1	66	679	679	1	66	679	679	1	66	679	679	0	0	0	0	1	125	1068
9	8	45.4254	48.6	41.8	44.9	3.7	45.5	35.68	41.9	40.3	41.9	41	42.6	43.7	43.6	34.68	176	0.18	16545	16.545	0	0	0	0	0	0	0	0	0	0	0	0	0	0	0	0	0	0	0	0	0	0	0	0	0	0	0	0	0
50	49	43.9333	51.2	40.1	43.8	7.4	36.8	46.141	52.89	40.7	38.1	38	50.8	42.8	41	116.323	141	0.14	630	0.63	0	0	0	0	0	0	0	8	98	94	0	0	0	0	0	0	0	0	0	0	0	0	0	0	0	0	0	0	0
10	9	59.01	57.5	68.7	63	5.5	61.8	60.65	70	61.1	53.4	52.7	55.2	48.2	53.6	10.221	66	0.07	2848	2.848	3	0.293513	150	14.6757	1662	554	0	0	0	0	1	98	1030	1030	2	127	1419	709	3	150	1662	554	0	0	0	0	4	138	1658
16	15	46.2915	52.1	43.5	45.1	7	46.8	43	73.84	49.1	48.6	47.4	74.4	49.5	42.3	50.942	1594	1.59	1740	1.74	2	0.0392603	154	3.02305	1497	748	0	0	0	0	1	129	1227	1227	2	154	1497	748	1	129	1227	1227	0	0	0	0	0	0	0
9	8	43.9229	46.5	41.4	42.8	3.7	42.8	40.05	57.06	38.1	39.5	43.6	42.9	46	48.1	58.337	1000	1	2759	2.759	2	0.0342836	56	0.95994	715	357	0	0	0	0	1	28	325	325	1	28	325	325	1	28	390	390	0	0	0	0	0	0	0
1	0	80.2817	80.3	80.3	47.1537	8.15481	49.0806	46.141	81.43	62.9	40.9	39.3	55.9	50.3	40.5	0.07	70	0.07	6529	6.52954	0	0	0	0	0	0	0	8	98	94	0	0	0	0	0	0	0	0	1	75	851	569	1	43	330	330	1	43	330
5	4	53.1304	56.8	73.8	50.9	5.9	54.7	56.56	63.64	46.7	48.8	47.8	47.2	49.3	50	5.749	125	0.13	1464	1.464	1	0.173943	105	18.264	1297	1297	0	0	0	0	1	105	1297	1297	1	105	1297	1297	1	105	1297	1297	0	0	0	0	0	0	0
19	18	38.3442	46	63.1	37.1	8.9	45.1	39.8	81.08	34.3	42.3	41.2	71.2	44.3	39.4	307.172	102	0.1	1619	1.619	1	0.00325551	181	0.589246	1867	1867	0	0	0	0	1	181	1867	1867	1	181	1867	1867	1	181	1867	1867	0	0	0	0	0	0	0
15	14	69.9094	68.2	70.8	73.3	5.1	65.7	62.46	63.0255	64.6	51.8	55.9	68.1	61.2	57	5.519	304	0.3	434	0.434	0	0	0	0	0	0	0	0	0	0	1	48	494	490	0	0	0	0	0	0	0	0	0	0	0	0	0	0	0
5	4	53.9739	62.4	67.3	56.3	6.1	62.4	57.91	81.39	50.9	58.4	60.8	56.9	57.1	61.2	7.649	155	0.16	2214	2.214	1	0.130736	48	6.27533	391	391	0	0	0	0	1	48	391	391	1	48	391	391	1	48	391	391	0	0	0	0	2	136	1348
2	1	52.4189	53.9	69	46.6	7.3	46.6	46.141	59.52	33.7	41.3	40.7	60	39	39.9	3.637	1127	1.13	1999	1.999	1	0.274952	209	57.4649	2037	2037	0	8	98	94	1	209	2037	2037	1	209	2037	2037	1	209	2037	2037	0	0	0	0	0	0	0
2	1	63.3028	68.9	68.3	59	9.9	59	65.65	69.38	55.8	61.4	56.2	66	58.3	58.2	3.16	1067	1.07	1727	1.727	2	0.632911	440	139.241	5961	2980	1	77	808	808	0	0	0	0	2	440	5961	2980	1	363	5153	5153	0	0	0	0	3	467	4624
54	53	43.5008	47.9	35.2	43	4.9	46.5	35.6	58.43	37.4	43.8	43.1	43.1	40.5	44.9	180.844	713	0.71	2467	2.467	0	0	0	0	0	0	0	0	0	0	0	0	0	0	0	0	0	0	0	0	0	0	0	0	0	0	0	0	0
8	7	40.8419	44.8	30.2	37.6	7.2	35.5	18.42	57.89	35.6	40.5	44.1	44.5	44.5	39.1	16.105	204	0.2	1771	1.771	1	0.0620925	45	2.79416	599	599	0	0	0	0	1	45	599	599	1	45	599	599	0	0	0	0	0	0	0	0	0	0	0
2	1	53.2893	59.5	65.6	46.4	13.1	46.4	46.141	63.0255	40.1	45.4	37.8	76.5	54.2	41.2	3.784	1335	1.34	2377	2.377	2	0.528541	135	35.6765	1543	771	0	8	98	94	1	48	494	490	2	135	1543	771	1	61	594	594	0	0	0	0	2	203	2383
24	23	56.0307	60.5	70.2	55.2	5.3	46	55.51	76.65	50.8	53.5	49.4	49.1	42.2	44	13.961	465	0.47	2161	2.161	2	0.143256	100	7.16281	1168	584	0	0	0	1	1	72	787	787	1	72	787	787	2	100	1168	584	0	0	0	0	1	130	1131
17	16	55.7661	63.4	62.4	58.9	4.5	51.1	46.141	63.0255	56.2	50.8	49.2	51.6	50.6	48.9	18.417	185	0.19	2559	2.559	0	0	0	0	0	0	0	8	98	94	1	48	494	490	0	0	0	0	0	0	0	0	0	0	0	0	0	0	0
19	18	36.5575	40.6	32.5	34.1	6.5	36.2	30.33	50	32.8	41.6	42.8	49.8	42.8	39.8	83.912	1056	1.06	582	0.582	1	0.0119172	60	0.715035	803	803	0	0	0	0	0	0	0	0	1	60	803	803	1	60	803	803	0	0	0	0	0	0	0
11	10	40.5772	46.9	39.7	39.7	7.2	42.6	39.44	64	38.4	44.5	40.6	54.3	51.2	47.4	15.939	933	0.93	805	0.805	1	0.0627392	60	3.76435	593	593	0	0	0	0	0	0	0	0	1	60	593	593	1	60	593	593	0	0	0	0	1	68	655
6	5	45.6089	53.1	57.7	49.3	3.8	52.1	54.07	58.52	41.7	45.4	48.4	45.6	45.1	43.7	16.897	285	0.29	4058	4.058	0	0	0	0	0	0	0	0	0	0	0	0	0	0	0	0	0	0	0	0	0	0	0	0	0	0	0	0	0
4	3	50.5694	67.8	63.1	56.2	11.6	58.9	60.62	71.57	54.6	52.7	50.1	62.7	55.1	54.3	19.591	1984	1.98	2539	2.539	3	0.153132	158	8.06493	1748	583	0	0	0	0	1	90	969	969	3	158	1748	583	1	90	969	969	0	0	0	0	0	0	0
5	4	42.209	42.8	33.5	41.4	1.4	35.9	32.38	71.88	45	42.3	43.2	50.1	40.1	40.7	11.769	695	0.7	433	0.433	1	0.084969	59	5.01317	541	541	0	0	0	0	1	59	541	541	1	59	541	541	1	59	541	541	0	0	0	0	0	0	0
7	6	53.879	60.8	52.7	54.4	6.4	61.1	63.7	53.33	48.4	44.8	53.7	53.9	53.9	53.6	8.429	54	0.05	431	0.431	3	0.355914	138	16.372	1591	530	0	0	0	0	1	42	482	482	3	138	1591	530	3	138	1591	530	0	0	0	0	0	0	0
1	0	44.186	44.2	44.2	47.1537	8.15481	49.0806	43.53	63.0255	55.4	58.2	51.6	60.3	54.1	47.6	0.085	85	0.09	6529	6.52954	0	0	0	0	0	0	0	0	0	0	1	48	494	490	0	0	0	0	1	75	851	569	0	0	0	0	2	203	2256
6	5	63.1668	60.7	59	64.4	3.7	62.5	62.92	67.96	67.1	63.5	64	66.1	63.8	63.1	1.78	199	0.2	79	0.079	1	0.561798	91	51.1236	1056	1056	0	0	0	0	1	91	1056	1056	1	91	1056	1056	1	91	1056	1056	1	132	1358	1358	2	152	1635
11	10	42.0768	44.8	67.1	40.8	4	44.7	39.06	60	35.3	39.8	42.6	46.6	45.9	42.9	21.783	72	0.07	3407	3.407	2	0.0918147	55	2.5249	545	272	0	0	0	0	1	31	306	306	2	55	545	272	1	24	239	239	0	0	0	0	0	0	0
1	0	55.1942	55.2	55.2	47.1537	8.15481	49.0806	49.67	77.54	46.1	46.5	49.9	62.6	43.9	44.8	2.213	2213	2.21	6529	6.52954	1	0.451875	182	82.2413	1872	1872	1	182	1872	1872	1	182	1872	1872	1	182	1872	1872	1	75	851	569	0	0	0	0	0	0	0
8	7	39.763	45.2	40.2	38.6	6.6	37.7	24.19	64.86	36.2	36.8	38	49.5	41.4	40	8.605	162	0.16	461	0.461	1	0.116212	40	4.64846	408	408	0	0	0	0	1	40	408	408	1	40	408	408	1	40	408	408	0	0	0	0	0	0	0
4	3	37.8691	47.3	29.5	36.1	11.2	36.5	27.63	74.2	36.3	38.2	40.5	57.3	41.6	39.1	48.05	1530	1.53	2731	2.731	1	0.0208117	59	1.22789	613	613	0	0	0	0	0	0	0	0	1	59	613	613	1	59	613	613	0	0	0	0	0	0	0
6	5	55.5746	58.4	57.4	55.3	3.1	52.2	58.6	56	74	53.1	50.7	49.4	52.6	54.3	2.914	67	0.07	729	0.729	0	0	0	0	0	0	0	0	0	0	0	0	0	0	0	0	0	0	0	0	0	0	1	66	491	491	1	66	491
2	1	52.5626	53.1	48.5	52.8	0.3	52.8	46.141	63.0255	52.2	44	44.7	47.3	46.3	42.9	1.68	131	0.13	1488	1.488	0	0	0	0	0	0	0	8	98	94	1	48	494	490	0	0	0	0	0	0	0	0	0	0	0	0	0	0	0
28	27	39.95	45	58.19	39.76	5.24	42.23	41.59	55.8	48	47.03	43.57	50.1	42.16	43.98	115.83	176	0.17	3571	3.571	2	25	63	0.543901	741	370.5	0	0	0	0	1	44	526	526	1	44	526	526	2	63	741	370	0	0	0	0	0	0	0
1	0	63.64	64.1	64.1	47.1537	8.15481	49.0806	63.63	63.0255	41	42.43	39.16	68.7	42.69	40.83	0.08	77	0.08	6529	6.52954	1	12.5	130	1625	1226	1226	1	130	1226	1226	1	48	494	490	1	130	1226	1226	1	75	851	569	1	130	1226	1226	2	178	1833
14	13	38.7498	44.01	36.63	38.7	2.07	38.5	35.91	50.51	38.96	41.7	39.8	46.8	39.9	39.9	189.313	1618	1.62	3409	3.41	0	0	0	0	0	0	0	0	0	0	0	0	0	0	0	0	0	0	0	0	0	0	0	0	0	0	0	0	0
5	4	54.7755	61.37	64.64	52.1	12.54	48.7	60.7	68.42	63.14	59.3	49.4	50.3	55	51.9	16.289	460	0.46	537	0.54	4	0.245564	125	7.67389	1553	388	0	0	0	0	1	32	432	432	3	99	1203	401	2	63	729	364	0	0	0	0	3	92	1001
7	6	53.1447	52.3	67.28	52.9	14.38	56.2	30.88	72.73	47.95	52.4	52.7	73.3	60.7	55.6	5.548	161	0.16	2009	2.01	1	0.180245	269	48.4859	3066	3066	0	0	0	0	1	269	3066	3066	1	269	3066	3066	1	269	3066	3066	0	0	0	0	0	0	0
3	2	47.8141	48.6	43.77	46.4	2.63	43.8	43.77	57.47	44.06	42.7	40.9	51.1	60.7	45.4	10.545	1124	1.12	1548	1.55	0	0	0	0	0	0	0	0	0	0	0	0	0	0	0	0	0	0	0	0	0	0	0	0	0	0	0	0	0
3	2	55.02	61.66	61.54	55.1	6.44	46.1	47.73	64.35	45.05	41.3	47.8	46.8	44.6	47.2	4.252	1403	1.4	1978	1.98	2	0.470367	144	33.8664	1484	742	0	0	0	0	1	82	881	881	2	144	1484	742	1	82	881	881	0	0	0	0	0	0	0
7	6	38.6024	40.93	30.07	39	8.93	38.3	27.74	43.88	36.86	39.1	40.5	46	42.3	41.5	27.132	714	0.71	2312	2.31	1	0.0368568	67	2.46941	574	574	0	0	0	0	1	67	574	574	1	67	574	574	1	67	574	574	0	0	0	0	0	0	0
4	3	48.6416	56.01	48.25	47.5	0.75	48.5	39.55	53.85	50.06	42.7	42.6	52.3	48.6	39.9	5.005	722	0.77	1046	1.05	1	0.1998	40	7.99201	591	591	0	0	0	0	1	40	591	591	1	40	591	591	1	40	591	591	0	0	0	0	0	0	0
15	14	42.901	50.66	44.93	44.2	0.73	42.6	43.48	79.07	38.16	42.1	44.8	49.5	45.6	44.5	193.908	1822	1.82	67472	67.47	1	0.00515708	59	0.304268	495	495	0	0	0	0	1	59	495	495	1	59	495	495	1	59	495	495	0	0	0	0	0	0	0
5	4	52.4035	63.01	59.6	55.8	3.8	46.6	59.61	68.34	53.75	45.7	49.9	50.3	54.3	54.7	9.069	801	0.8	5221	5.22	1	0.110266	29	3.19771	345	345	0	0	0	0	0	0	0	0	1	29	345	345	1	29	345	345	0	0	0	0	0	0	0
9	8	40.6308	43.1	41.3	39.7	1.6	35.9	39.88	70	43.56	39.3	41.7	50.9	43	40	37.537	1304	1.3	2408	2.41	0	0	0	0	0	0	0	0	0	0	0	0	0	0	0	0	0	0	0	0	0	0	0	0	0	0	0	0	0
12	11	53.8784	57.97	48.11	56.7	8.59	45	47.21	77.78	45.85	38.5	40.8	54.6	45.7	46.3	12.388	527	0.53	1715	1.72	1	0.0807233	100	8.07233	894	894	0	0	0	0	1	100	894	894	1	100	894	894	1	100	894	894	0	0	0	0	0	0	0
23	22	42.6804	47.53	36.59	44.3	7.71	47.3	36.25	65.7	49.55	41.9	43	48.7	43.7	41.1	58.61	1923	1.92	1968	1.97	2	0.0341239	180	3.07115	1725	862	0	0	0	0	1	94	817	817	3	274	2542	847	2	180	1725	862	0	0	0	0	0	0	0
1	0	37.9162	37.92	37.92	47.1537	8.15481	49.0806	46.141	63.0255	38.36	37.1	40.5	35.2	37.9	38.5	0.93	930	0.93	6529	6.52954	0	0	0	0	0	0	0	8	98	94	1	48	494	490	0	0	0	0	1	75	851	569	0	0	0	0	0	0	0
10	9	57.7406	60.36	73.75	62.2	11.55	56.8	58.41	76.92	60.71	55.8	52	35.2	46.6	52.5	27.29	239	0.24	21690	21.69	1	0.0366435	66	2.41847	544	544	0	0	0	0	1	66	544	544	1	66	544	544	1	66	544	544	0	0	0	0	1	67	734
28	27	54.5787	60.47	73.15	52.31	20.84	55.6	53.42	71.56	51.15	51.5	43.9	50	47.3	55.1	24.682	297	0.3	7044	7.04	2	0.0810307	65	2.6335	719	359	0	0	0	0	1	44	473	473	2	65	719	359	2	65	719	359	0	0	0	0	1	52	475
2	1	40.6721	44.71	50	41	9	41	36.58	46.02	37.86	42.9	44.3	39.4	43.3	42	9.224	81	0.08	7023	7.02	0	0	0	0	0	0	0	0	0	0	0	0	0	0	0	0	0	0	0	0	0	0	0	0	0	0	0	0	0
8	7	47.5587	56.01	66.05	47.7	18.35	52.4	37.38	63.0255	47.25	43.3	47.6	53.4	48.3	47.4	61.44	214	0.21	8671	8.67	3	0.0488281	72	1.17188	946	315	0	0	0	0	1	48	494	490	3	72	946	315	2	45	563	281	0	0	0	0	0	0	0
1	0	69.7368	69.74	69.74	47.1537	8.15481	49.0806	46.141	69.74	47.15	44.7	43.3	62.2	54.8	49.9	0.075	75	0.08	6529	6.52954	1	13.3333	34	453.333	385	385	0	8	98	94	1	34	385	385	1	34	385	385	1	75	851	569	0	0	0	0	0	0	0
10	9	52.6753	60.78	51.82	55.4	-3.58	52.2	50	69.54	65.64	57.5	43.3	60.1	47.2	51.4	14.577	109	0.11	288	0.29	1	0.0686012	32	2.19524	320	320	0	0	0	0	0	0	0	0	1	32	320	320	1	32	320	320	0	0	0	0	4	207	2334
2	1	39.2544	46.44	41.56	39.2	2.36	39.2	28.57	51.32	30.07	33.8	37.5	40.1	39.6	37.1	78.273	1101	1.1	77097	77.1	0	0	0	0	0	0	0	0	0	0	0	0	0	0	0	0	0	0	0	0	0	0	0	0	0	0	0	0	0
3	2	40.2598	41.26	43.63	36.1	7.53	31.8	43.63	37.36	44.46	39.8	40.8	41.2	41.9	41.9	62.421	556	0.56	949	0.95	0	0	0	0	0	0	0	0	0	0	0	0	0	0	0	0	0	0	0	0	0	0	0	0	0	0	0	0	0
3	2	41.8799	58.33	66.92	46.1	20.82	53.5	31.32	70.96	41.66	39.5	38.9	72.3	44.6	40.8	11.255	259	0.26	1159	1.16	1	0.0888494	240	21.3239	3069	3069	0	0	0	0	1	240	3069	3069	1	240	3069	3069	1	240	3069	3069	0	0	0	0	0	0	0
30	29	55.3581	58.87	74.42	57.9	16.52	55.2	59.54	74.09	44.46	55.8	49	55.5	52.6	43	21.042	476	0.48	6167	6.17	1	0.047524	34	1.61582	436	436	0	0	0	0	1	34	436	436	1	34	436	436	0	0	0	0	0	0	0	0	1	28	342
2	1	44.4304	55.48	58.21	40.3	17.91	40.3	58.26	49.11	51.55	45.4	43.5	42.1	44.9	41.2	2.369	468	0.47	1775	1.78	0	0	0	0	0	0	0	0	0	0	0	0	0	0	0	0	0	0	0	0	0	0	0	0	0	0	0	0	0
1	0	55.3249	55.32	55.32	47.1537	8.15481	49.0806	46.141	63.0255	42.26	46.1	43.5	46.7	53.5	49.3	1.107	1107	1.11	6529	6.52954	0	0	0	0	0	0	0	8	98	94	1	48	494	490	0	0	0	0	1	75	851	569	0	0	0	0	0	0	0
14	13	34.9896	43.51	58.62	32.5	26.12	36.5	30.02	58.62	30.67	42.2	44.8	48.2	40.8	42.5	26.807	57	0.06	10235	10.24	1	0.0373037	112	4.17801	1094	1094	0	0	0	0	1	112	1094	1094	1	112	1094	1094	1	112	1094	1094	0	0	0	0	1	63	678
6	5	42.4602	49.7	64.86	50.8	14.06	58.8	45.78	63.0255	40.56	46.7	46.4	65.6	40.6	38.7	22.745	73	0.07	745	0.75	2	0.0879314	157	6.90262	1942	971	1	29	364	364	1	48	494	490	2	157	1942	971	2	157	1942	971	0	0	0	0	0	0	0
17	16	37.7768	41.97	66.95	35.1	31.85	31.4	43.48	51.95	39.26	42	48.8	44.5	41.9	41.3	99.81	468	0.47	922	0.92	1	0.010019	47	0.470895	488	488	0	0	0	0	1	47	488	488	1	47	488	488	0	0	0	0	0	0	0	0	0	0	0
5	4	46.0989	54.57	47.84	47.7	0.14	49.1	45.65	82.61	44.56	53.4	50.5	53.8	47.7	46.8	10.696	438	0.44	286	0.29	2	0.186986	75	7.01197	719	359	0	0	0	0	1	51	429	429	1	51	429	429	2	75	719	359	0	0	0	0	2	47	611
8	7	39.5149	44.25	40.12	38.8	1.32	40.5	39.38	34.8	38.66	37.2	37.3	57.1	38.8	45.6	15.788	692	0.69	3946	3.95	1	0.0633392	70	4.43375	1006	1006	0	0	0	0	0	0	0	0	1	70	1006	1006	0	0	0	0	0	0	0	0	0	0	0
1	0	39.7059	39.71	39.71	47.1537	8.15481	49.0806	46.141	39.71	37.16	37.2	37.3	39.9	33.8	35.6	0.067	67	0.07	6529	6.52954	0	0	0	0	0	0	0	8	98	94	0	0	0	0	0	0	0	0	1	75	851	569	0	0	0	0	0	0	0
14	13	44.2215	54.26	74.42	44.2	30.22	69.7	53.78	86.21	51.25	56.6	50.2	57	45.4	40.4	17.666	91	0.09	593	0.59	1	0.0566059	106	6.00023	788	788	0	0	0	1	1	106	778	778	1	106	788	788	1	106	788	788	0	0	0	0	0	0	0
1	0	64.3836	64.38	64.38	47.1537	8.15481	49.0806	46.141	64.38	66.63	58.2	42.2	62.3	56.7	53.3	0.072	72	0.07	6529	6.52954	0	0	0	0	0	0	0	8	98	94	0	0	0	0	0	0	0	0	1	75	851	569	0	0	0	0	1	220	3513
9	8	38.5718	42.56	39.83	39	0.83	38.7	39.45	73.81	42.16	44	45.3	41.4	42.1	43.1	16.946	117	0.12	876	0.88	1	0.059011	31	1.82934	366	366	0	0	0	0	1	31	336	336	1	31	336	336	0	0	0	0	0	0	0	0	0	0	0
8	7	59.3232	62.57	60.83	65.8	4.97	63.9	62.23	67.68	56.43	61.8	49.7	51.2	55.2	49.7	10.312	313	0.31	132	0.13	2	0.193949	128	12.4127	1105	552	0	0	0	0	0	0	0	0	3	162	1486	495	4	196	1867	467	0	0	0	0	1	111	1139
6	5	40.9444	46.69	72.78	39.4	33.38	40.7	39.75	71.47	34.97	39.7	41.3	50.9	40.7	39.1	60.63	506	0.51	30220	30.22	1	0.0164935	72	1.18753	720	720	0	0	0	0	1	72	720	720	1	72	720	720	1	72	720	720	0	0	0	0	0	0	0
9	8	43.9128	56.55	73.23	42.8	30.43	43.3	46.141	63.0255	44.86	47.1	53.3	62.2	50.6	43.9	24.686	776	0.78	7304	7.3	1	0.0405088	137	5.5497	1375	1375	0	8	98	94	1	48	494	490	1	137	1375	1375	1	137	1375	1375	0	0	0	0	0	0	0
6	5	41.427	47.38	59.52	41.9	17.62	39.7	35.71	74.07	34.57	38.8	42	59.2	42.7	41.2	279.165	167	0.17	86505	86.51	0	0	0	0	0	0	0	0	0	1	0	0	0	0	0	0	0	0	0	0	0	0	0	0	0	0	0	0	0
20	19	47.5407	50.91	49.38	46.2	3.18	40.6	46.141	57.96	33.47	39.7	37.3	54.1	40.7	42.9	107.429	161	0.16	965	0.97	1	0.00930847	139	1.29388	1671	1671	0	8	98	94	0	0	0	0	1	139	1671	1671	1	139	1671	1671	0	0	0	0	0	0	0
8	7	43.4856	48.54	36.54	37.9	1.36	26.2	35.88	52.4	40.16	43	40.5	56	43.9	42.6	6.5	3390	3.39	102	0.1	1	0.153846	152	23.3846	1468	1468	0	0	0	0	1	48	494	490	1	152	1468	1468	1	152	1468	1468	0	0	0	0	0	0	0
2	1	52.5653	57.18	50.47	47.8	2.67	47.8	49.07	66.67	50.45	50.4	50.5	51.9	42.5	48.5	1.11	534	0.53	336	0.34	1	0.900901	39	35.1351	465	465	0	0	0	0	1	39	465	465	1	39	465	465	0	0	0	0	0	0	0	0	0	0	0
26	25	37.2537	41.63	71.2	34.1	37.1	39.5	76.19	75.75	30.97	40.4	41.4	49	42.9	43.4	45.871	558	0.56	7312	7.31	1	0.0218003	122	2.65963	1375	1375	0	0	0	0	1	122	1375	1375	1	122	1375	1375	1	122	1375	1375	0	0	0	0	0	0	0
7	6	39.3163	52.02	43.15	37.6	5.55	37	29.82	64.29	31.27	42.6	47.3	52.7	42.5	43.9	15.504	335	0.34	3059	3.06	1	0.0644995	37	2.38648	440	440	0	0	0	0	1	37	440	440	1	37	440	440	0	0	0	0	0	0	0	0	0	0	0
3	2	43.9946	54.89	68.31	42.7	25.61	44	34.96	83.33	43.86	41.5	42.2	57.3	45.1	41.7	67.47	384	0.38	61790	61.79	2	0.0296428	159	2.3566	1812	906	0	0	0	0	1	140	1568	1568	2	159	1812	906	1	140	1568	1568	0	0	0	0	0	0	0
7	6	47.2842	59.37	55.52	48.9	6.62	51	50.77	40	48.65	51.7	50	60.5	43.2	45.9	9.37	696	0.7	703	0.7	2	0.213447	81	8.64461	918	459	0	0	0	0	1	49	560	560	3	113	1276	425	1	32	358	358	0	0	0	0	0	0	0
5	4	39.2633	44.6	44.06	38.2	5.86	39.9	44.61	33.33	36.76	36.3	43	49.7	40.7	41.8	14.468	403	0.4	2047	2.05	1	0.0691181	44	3.04119	544	544	0	0	0	0	1	44	544	544	1	44	544	544	0	0	0	0	0	0	0	0	0	0	0
4	3	55.1724	50.33	51.21	59	7.79	55.6	50.15	63.0255	59.64	61.1	52.8	67.6	47.6	52.4	3.927	1194	1.19	407	0.41	1	0.254647	23	5.85689	295	295	1	23	295	295	1	48	494	490	1	23	295	295	0	0	0	0	0	0	0	0	1	69	606
13	12	41.1416	51.79	50.37	40.1	10.27	35.2	50.37	76.19	39.86	44.2	42	59.7	44.8	45.1	65.519	400	0.4	1597	1.6	1	0.0152627	88	1.34312	924	924	0	0	0	0	1	88	924	924	1	88	924	924	1	88	924	924	0	0	0	0	0	0	0
17	16	45.1068	53.54	70.59	48.1	22.49	68.7	41.84	83.08	45.65	44.8	43.7	60.4	41.4	43.3	371.822	237	0.24	1003	1	2	0.00537892	174	0.467966	1819	909	0	0	0	0	1	136	1465	1465	2	174	1819	909	2	174	1819	909	0	0	0	0	0	0	0
16	15	48.8899	56.04	46.12	51.41	4.63	46	54.85	59.86	45.85	48.18	46.19	55.04	47.61	48.19	139.486	218	0.218	30025	30.025	3	0.0215075	67	0.480335	312	104	0	0	0	0	0	0	0	0	2	50	387	193.5	3	67	350	116	0	0	0	0	0	0	0
2	1	45.7858	57.06	65.47	42.18	14.88	42.18	42	65.6	38.46	37.5	38.72	62.64	40.6	38.03	12.706	222	0.222	6198	6.198	2	0.157406	245	19.2822	1631	815.5	0	0	0	0	1	98	1346	1346	2	245	1631	815.5	1	98	1346	1346	0	0	0	0	0	0	0
11	10	37.5498	46.5	35.67	35.02	11.48	34.86	35.69	70.37	42.66	37.83	37.44	40.66	48	39.36	71.275	512	0.512	2885	2.885	1	0.0140302	98	1.37496	1346	1346	0	0	0	0	1	98	1346	1346	1	98	1346	1346	1	98	1346	1346	0	0	0	0	0	0	0
12	11	41.2915	51	65.31	42.04	8.96	44.53	39.21	65.22	41.06	42.89	42.49	68.03	47.64	40.17	12.728	48	0.048	3183	3.183	1	0.0785669	121	9.5066	1633	1633	0	0	0	0	1	121	1633	1633	1	121	1633	1633	1	121	1633	1633	0	0	0	0	0	0	0
1	0	44.1451	44.15	44.15	54.5633	7.64833	53.8494	36.53	64.36	30.27	39.31	39.55	54.55	40.33	41.06	1.929	1929	1.929	4932	4.93194	1	0.518403	28	14.5153	310	310	0	0	0	0	1	28	310	310	1	28	310	310	3	191	1021	913	0	0	0	0	0	0	0
46	45	52.8315	59.39	83.13	54.37	5.02	48.24	67.6	91.43	52.25	58.35	48.03	77	44.09	46.87	103.287	243	0.243	18579	18.579	24	0.232362	1047	10.1368	502	20.92	1	71	563	563	1	88	711	711	16	642	510	31.875	23	976	512	22	0	0	0	0	2	93	509
15	14	40.642	48.04	42.49	41.6	6.44	39.04	38.29	68.69	45.15	42.63	41.7	60.14	43.71	41.67	82.374	415	0.415	186	0.186	1	0.0121398	113	1.37179	1567	1567	0	0	0	0	1	113	1567	1567	1	113	1667	1667	0	0	0	0	0	0	0	0	0	0	0
12	11	43.0488	53.28	39.8	44.18	9.1	47.55	32.78	64.549	40.86	37.71	39.12	40.66	43.55	48.88	13.786	509	0.509	224	0.224	0	0	0	0	0	0	0	0	0	0	1	105	1090	1029	0	0	0	0	3	191	1021	913	0	0	0	0	0	0	0
10	9	57.5646	62.4	56.44	62.17	0.23	62.82	55.42	59.77	50.15	50.55	49.56	60.84	40.31	47.72	23.543	9754	9.754	467	0.467	6	0.254853	741	31.4743	1572	262	1	180	1756	1756	2	363	2452	1226	5	719	1856	371.2	4	534	1789	447	0	0	0	0	3	155	472
1	0	54.6865	54.69	54.69	54.5633	7.64833	53.8494	41.49	61.43	41.36	39.26	39.61	48.95	40.52	39.36	1.61	1610	1.61	4932	4.93194	1	0.621118	70	43.4783	1019	1019	0	0	0	0	1	70	1019	1019	1	70	1019	1019	3	191	1021	913	0	0	0	0	0	0	0
5	4	54.0171	59.87	57.68	56.22	3.65	51.34	51.1124	59.87	44.46	50.11	47.18	54.71	54.21	51.34	18.271	292	0.292	1680	1.68	0	0	0	0	0	0	0	71	691	569	0	0	0	0	0	0	0	0	0	0	0	0	0	0	0	0	0	0	0
1	0	60.5954	60.6	60.6	54.5633	7.64833	53.8494	51.1124	64.549	62.24	59.13	53.57	53.55	46.72	40.31	3.996	3996	3.996	4932	4.93194	1	0.25025	220	55.0551	3513	3513	0	71	691	569	1	105	1090	1029	1	220	3513	3513	3	191	1021	913	1	220	3513	3513	0	0	0
1	0	68.3794	68.38	68.38	54.5633	7.64833	53.8494	51.1124	68.38	73.33	60.48	49.31	51.85	45.47	49.61	0.505	505	0.505	4932	4.93194	1	1.9802	180	356.436	1756	1756	0	71	691	569	1	180	1756	1756	1	180	1756	1756	3	191	1021	913	1	180	1756	1756	4	378	1132
3	4	55.1191	58.21	64.81	41.67	16.54	47.25	57.79	67.78	55.74	49.71	48.51	56.54	50.54	48.38	2.392	161	0.161	909	0.909	1	0.41806	59	24.6656	546	546	0	0	0	0	1	59	546	546	1	59	546	546	1	59	546	546	0	0	0	0	1	37	359
3	2	61.7792	66.95	70.03	61.25	5.7	66.16	69.75	65.34	67.13	62.86	57.1	60.14	64.08	56.95	3.641	1237	1.237	132	0.132	1	0.27465	82	22.5213	966	966	0	0	0	0	1	82	966	966	1	82	966	966	1	82	966	966	1	40	497	497	4	175	541
5	4	66.0067	61.46	68.34	72.77	11.31	68.89	51.1124	61.46	70.13	67.74	61.52	62.71	63.38	62.36	2.373	1114	1.114	89	0.089	1	0.421408	64	26.9701	856	856	0	71	691	569	1	64	856	856	1	64	856	856	1	64	856	856	0	0	0	0	1	26	280
5	4	62.9172	63.74	67.28	65.43	1.69	61.5	58.97	59.44	65.43	60.39	63.05	61.94	64.08	59.89	18.606	54	0.054	1168	1.168	5	0.268731	492	26.4431	943	188.6	1	80	1041	1041	1	17	203	203	2	97	622	311	4	412	919	229	0	0	0	0	0	0	0
2	1	63.9887	59.66	68.99	69.96	10.3	69.96	75	61.9	63.24	64.61	61.63	68.81	60.35	53.13	1.057	502	0.502	262	0.262	1	0.946074	107	101.23	1151	1151	1	107	1151	1151	1	107	1151	1151	1	107	1151	1151	1	107	1151	1151	0	0	0	0	1	50	530
4	3	71.6783	66.43	70.83	77	10.57	71.58	49.82	62.69	55.64	56.45	58.33	74.46	62.44	57.21	2.001	143	0.143	182	0.182	1	0.49975	242	120.94	2087	2087	2	484	4174	2087	1	242	2087	2087	1	242	2087	2087	1	242	2087	2087	1	40	537	537	1	40	537
3	2	55.0405	55.6	50.08	56.39	0.79	54.25	51.1124	55.6	61.38	57.67	48.52	59.24	49.96	44.74	4.939	584	0.584	2672	2.672	0	0	0	0	0	0	0	71	691	569	0	0	0	0	0	0	0	0	0	0	0	913	1	22	239	239	1	22	239
6	5	40.8246	52.88	44.8	39.34	13.54	44	30.39	52.08	39.86	41.24	39.93	56.54	38.5	40.42	55.708	2372	2.372	19342	19.342	1	0.0179507	86	1.54376	789	789	0	0	0	0	1	86	789	789	1	86	789	789	1	86	789	789	0	0	0	0	0	0	0
2	1	68.9931	66.3	73.77	69.14	2.84	69.14	83.33	69.71	65.53	62.15	60.19	71.23	58.45	55.29	1.876	872	0.872	592	0.592	1	0.533049	293	156.183	3070	3070	1	293	3070	3070	1	293	3070	3070	1	293	3070	3070	1	293	3070	3070	0	0	0	0	1	27	295
[truncated: 151 more columns]
