# Supplementary material for: Characterization of bovine (Bos taurus) imprinted genes from genomic to amino acid attributes by data mining approaches
Source: PLoS One. 2019 Jun 6;14(6):e0217813. doi: 10.1371/journal.pone.0217813 (PMC6553745; doi:10.1371/journal.pone.0217813)
Supplement: S2 Table — (XLSX) [file pone.0217813.s002.xlsx]

## Sheet: Nonparametric Tests
			S2 Table. Nonparametric Tests
