# Supplementary material for: Characterization of bovine (Bos taurus) imprinted genes from genomic to amino acid attributes by data mining approaches
Source: PLoS One. 2019 Jun 6;14(6):e0217813. doi: 10.1371/journal.pone.0217813 (PMC6553745; doi:10.1371/journal.pone.0217813)
Supplement: S5 Table — (XLSX) [file pone.0217813.s005.xlsx]

## Sheet: classifiers detect gene imprint
			S5 Table. Classifiers successfully detected the gene as imprinted
Gene	name	name	chrom	strand	txStart	txEnd	C1	C2	C3	C4	C5	C6	C7	C8	C9	C10	C11	C12	C13	C14	C15	C16	C17	C18	C19	C20	C21	C22	C23	C24	C25	C26	C27	C28	C29	C30	C31	C32	C33	C34	C35	C36	C37	C38	C39	C40	C41	C42	C43
ENSBTAG00000007975	NM_001075626	ALDH8A1	chr9	-	73977643	74002359																		✓
ENSBTAG00000009725	NM_176668	AOX1	chr2	+	89517708	89589232																		✓		✓
ENSBTAG00000019616	NM_001034466	APCS	chr3	-	10245767	10246803																		✓	✓
ENSBTAG00000036127	NM_001035023	AS3MT	chr26	+	23747357	23764458
ENSBTAG00000017716	NM_001075902	BEGAIN	chr21	-	67072574	67100143		✓	✓		✓	✓	✓	✓	✓			✓	✓		✓	✓	✓				✓											✓					✓					✓
ENSBTAG00000008612	NM_001034407	C1R	chr5	+	103737160	103747961
ENSBTAG00000004840	NM_001076550	C1S	chr5	-	103768064	103779250																		✓
ENSBTAG00000006136	NM_001193110	CDA	chr2	-	132636461	132657392
ENSBTAG00000031184	NM_001077903	CDKN1C	chr29	+	49368786	49370787	✓	✓	✓	✓	✓	✓	✓	✓	✓	✓	✓	✓	✓	✓	✓	✓	✓	✓	✓	✓	✓	✓	✓	✓	✓	✓	✓	✓	✓	✓	✓	✓	✓	✓	✓	✓	✓	✓	✓	✓	✓	✓	✓
ENSBTAG00000012182	NM_001034215	DIRAS3	chr3	+	77571198	77573844																		✓
ENSBTAG00000037899	NM_174037	DLK1	chr21	+	67274799	67283089					✓				✓
ENSBTAG00000017475	NM_181021	GNAS	chr13	-	58009924	58023710														✓	✓			✓
ENSBTAG00000013066	NM_174087	IGF2	chr29	+	50046625	50065231	✓	✓	✓	✓	✓	✓	✓	✓	✓	✓	✓	✓	✓	✓	✓	✓	✓	✓		✓	✓	✓	✓	✓	✓	✓	✓	✓	✓	✓	✓	✓	✓	✓	✓	✓	✓	✓	✓	✓	✓		✓
ENSBTAG00000002402	NM_174352	IGF2R	chr9	+	97638101	97741388	✓	✓	✓		✓	✓	✓		✓	✓	✓	✓	✓	✓	✓	✓	✓	✓	✓	✓	✓	✓	✓		✓	✓		✓				✓	✓	✓			✓	✓	✓	✓	✓	✓	✓
ENSBTAG00000016165	NM_001046411	KRT7	chr5	-	27828980	27842880
ENSBTAG00000010128	NM_001077878	NAP1L5	chr6	+	37509212	37511141		✓	✓							✓	✓	✓	✓	✓	✓	✓	✓	✓	✓	✓			✓		✓					✓			✓			✓
ENSBTAG00000019600	NM_001077869	OOEP	chr9	-	12981371	12982550							✓	✓	✓												✓										✓
ENSBTAG00000038093	NM_001127210	PEG10	chr4	+	11912008	11924714	✓	✓	✓							✓	✓	✓	✓	✓	✓	✓	✓	✓		✓	✓	✓	✓			✓			✓	✓					✓								✓
ENSBTAG00000023338	NM_001002887	PEG3	chr18	-	64267258	64290801	✓	✓	✓	✓	✓	✓	✓	✓	✓	✓	✓	✓	✓	✓	✓	✓	✓	✓	✓	✓	✓	✓	✓	✓	✓	✓	✓	✓		✓	✓	✓	✓	✓	✓	✓	✓	✓	✓	✓	✓	✓	✓
ENSBTAG00000031194	NM_001076521	PHLDA2	chr29	+	49329503	49330560		✓	✓	✓	✓	✓	✓	✓	✓															✓			✓	✓	✓			✓		✓	✓			✓				✓
ENSBTAG00000026523	NM_001103289	PLAGL1	chr9	-	82418090	82473798																		✓									✓	✓			✓
ENSBTAG00000034645	NM_001075479	PON3	chr4	-	12441122	12478659																		✓
ENSBTAG00000024426	NM_001076153	PPP1R9A	chr4	+	12038498	12381524																		✓
ENSBTAG00000015074	NM_174791	PTGDS	chr11	-	106247574	106250629
ENSBTAG00000001392	NM_001075796	RDH16	chr5	+	56863814	56869724																		✓	✓	✓
ENSBTAG00000046585	NM_001195020	RTL1	chr21	-	67427513	67431509	✓	✓	✓		✓				✓			✓	✓	✓	✓	✓	✓	✓	✓	✓			✓		✓
ENSBTAG00000021282	NM_001075145	SGCE	chr4	-	11840467	11911742											✓				✓			✓		✓	✓		✓			✓	✓		✓				✓										✓
ENSBTAG00000005386	NM_001103222	SLC2A2	chr1	+	97220099	97250233																			✓
ENSBTAG00000008251	NM_001079797	SNRPN	chr21	-	2563	25936																		✓									✓								✓
ENSBTAG00000048005	NM_001083801	MGC157368	chr18	-	64216858	64229275							✓						✓
ENSBTAG00000038326	NM_001130749	LOC508098	chr18	-	64202392	64211372
-	NR_003958	H19	chr29	+	50150774	50153147	✓	✓	✓	✓	✓		✓		✓			✓		✓	✓	✓	✓	✓		✓										✓						✓
-	NR_037684	MEG3	chr21	+	67377726	67395997	✓			✓
-	NR_132275	MEG9	chr21	+	67605474	67610413	✓			✓									✓	✓		✓	✓	✓		✓
-	NR_146189	MEG8	chr21	+	67431036	67556866	✓											✓	✓	✓	✓	✓	✓			✓			✓
	Classifier	Attribute weighting
C1	W-BayesNet	SVM
C2	W-BayesNet	Info Gain
C3	W-BayesNet	Mds
C4	W-BayesNet	Relief
C5	W-BayesNet	Correlation
C6	W-BayesNet	Info Gain Ratio
C7	W-BayesNet	Chi Squared
C8	W-BayesNet	Rule
C9	W-BayesNet	Gini Index
C10	BayesKernel	Info Gain
C11	BayesKernel	SVM
C12	AutoMLP	SVM
C13	AutoMLP	Info Gain
C14	Deep Learning	SVM
C15	Deep Learning	Info Gain
C16	Neural net	SVM
C17	Neural net	Info Gain
C18	perceptron	Info Gain
C19	perceptron	Mds
C20	Naive Bayes	SVM
C21	Random Forest_Info Gain	Chi Squared
C22	Random Forest_Info Gain	Info Gain
C23	Random Forest_Info Gain	SVM
C24	Random Forest_Info Gain	Rule
C25	Random Forest_Info Gain	Mds
C26	Random Forest_Info Gain	Correlation
C27	Random Forest_Info Gain	Gini Index
C28	Random Forest_Info Gain	Info Gain Ratio
C29	Random Forest_Info Gain	Relief
C30	Random Forest_Gini Index	Info Gain
C31	Random Forest_Gini Index	Chi Squared
C32	Random Forest_Gini Index	Rule
C33	Random Forest_Gini Index	SVM
C34	Random Forest_Gini Index	Info Gain Ratio
C35	Random Forest_Gini Index	Gini Index
C36	Random Forest_Gain Ratio	Info Gain
C37	Random Forest_Gain Ratio	SVM
C38	Random Forest_Gain Ratio	Info Gain Ratio
C39	Decision Tree_Accuracy	Chi Squared
C40	Decision Tree_Accuracy	SVM
C41	Decision Tree_Accuracy	Info Gain
C42	Decision Tree_Gain Ratio	Uncertainty
C43	Decision Tree_Info Gain	Chi Squared
C44	Decision Tree_Info Gain	Info Gain
C45	Random Tree _Gain Ratio	SVM
C46	Random Tree _Gini Index	Chi Squared
C47	Random Tree _Gini Index	SVM
C48	Random Tree _Info Gain	Gini Index
C49	Random Tree _Info Gain	Rule
C50	Random Tree _Info Gain	SVM
[truncated: 7 more columns]
